# Supplementary material for: ZFPM2-AS1 promotes the proliferation, migration, and invasion of human non-small cell lung cancer cells involving the JAK-STAT and AKT pathways
Source: PeerJ. 2020 Oct 26;8:e10225. doi: 10.7717/peerj.10225 (PMC7594634; doi:10.7717/peerj.10225)
Supplement: Supplemental Information 9 [file peerj-08-10225-s009.zip]

Archive with 34 entries (32 files):
- fig6A/
- fig6A/figure6A-tubulin
- __MACOSX/fig6A/._figure6A-tubulin
- fig6A/figure6A-STAT3.bmp
- __MACOSX/fig6A/._figure6A-STAT3.bmp
- fig6A/figure6A-pAKT.bmp
- __MACOSX/fig6A/._figure6A-pAKT.bmp
- fig6A/.DS_Store
- __MACOSX/fig6A/._.DS_Store
- fig6A/figure6A-ZFPM2.bmp
- __MACOSX/fig6A/._figure6A-ZFPM2.bmp
- fig6A/figure6A-pSTAT3.bmp
- __MACOSX/fig6A/._figure6A-pSTAT3.bmp
- fig6A/figure6A-AKT.bmp
- __MACOSX/fig6A/._figure6A-AKT.bmp
- fig6A/figure6A-JAK2.tif
- __MACOSX/fig6A/._figure6A-JAK2.tif
- fig6B/
- fig6B/figure6B--PDL1.bmp
- __MACOSX/fig6B/._figure6B--PDL1.bmp
- fig6B/figure6B-pSTAT3.bmp
- __MACOSX/fig6B/._figure6B-pSTAT3.bmp
- fig6B/figure6B-ZFPM2.bmp
- __MACOSX/fig6B/._figure6B-ZFPM2.bmp
- fig6B/figure6B-JAK2.bmp
- __MACOSX/fig6B/._figure6B-JAK2.bmp
- fig6B/figure6B-pAKT.bmp
- __MACOSX/fig6B/._figure6B-pAKT.bmp
- fig6B/figure6B-AKT.bmp
- __MACOSX/fig6B/._figure6B-AKT.bmp
- fig6B/figure6B-STAT3.bmp
- __MACOSX/fig6B/._figure6B-STAT3.bmp
- fig6B/figure6B--tubulin.bmp
- __MACOSX/fig6B/._figure6B--tubulin.bmp
